# Supplementary material for: Fibrinogen induces neural stem cell differentiation into astrocytes in the subventricular zone via BMP signaling
Source: Nat Commun. 2020 Jan 31;11:630. doi: 10.1038/s41467-020-14466-y (PMC6994610; doi:10.1038/s41467-020-14466-y)
Supplement: Supplementary file 4 — Source Data [file 41467_2020_14466_MOESM4_ESM.xlsx]

## Sheet: Figure 1
			Figure 1
			1d
				Fibrinogen-IR
			n	Healthy	Stroke
			N1	72.6	82.62
			N2	52.96	102.51
			N3	64.12	105.46
			N4	87.66	111.73
			N5	85.68	91.95
			N6	NA	169.94
			1g	GFAP+ cells (%)
				Uninjured		PT D1		PT D3		PT D7		PT D14
			n	Ipsilateral	Contralateral	Ipsilateral	Contralateral	Ipsilateral	Contralateral	Ipsilateral	Contralateral	Ipsilateral	Contralateral
			N1	22.2222	26.8145	73.949	46.2555	69.536	61.629	67.5919	35.7025	62.3549	24.3067
			N2	18.1818	27.5056	68.4834	48.421	80.8036	58.1171	74.4751	26.0892	60.8807	32.2306
			N3	13.5802	21.78	52.0849	41.625	78.003	61.7704	62.8284	28.8324	65.7145	39.5938
			1g	Fibrinogen IR
				Uninjured		PT D1		PT D3		PT D7		PT D14
			n	Ipsilateral	Contralateral	Ipsilateral	Contralateral	Ipsilateral	Contralateral	Ipsilateral	Contralateral	Ipsilateral	Contralateral
			N1	0.05525	0.0385	69.008	22.181	2.473	3.907	0.21175	0.032333	0.03	0.21
			N2	0.006	0.052	65.55	7.661	4.838	0.02	0.01525	0.06125	0.00375	0.042667
			N3	0.02225	0.14325	82.86	NA	1.38	0.039	0.0225	0.11175	0.01275	0.01625
			PT : photothrombosis
			NA : Not applicable

## Sheet: Figure 2
			Figure 2
			2a	primary adult SVZ NSPCs
				GFAP+ Astrocytes
				Control	Fibrinogen
			N1	17.7	52
			N2	20	47.3
			N3	20.2	49.3
			2b
				GFAP Relative expression
				Control	Fibrinogen
			N1	0.67	29.03
			N2	0.99	42.53
			N3	1.35	45.21
			2e	primary adult Hippocampal NSPCs
				GFAP+ Astrocytes
				Control	Fibrinogen
			N1	15.03	35.62
			N2	14.62	42.23
			2f	s100b+GFAP+ cells
				S100b+GFAP+ cells(%)
				Uninjured		PT D1		PT D3		PT D7		PT D14
				Ipsilateral	Contralateral	Ipsilateral	Contralateral	Ipsilateral	Contralateral	Ipsilateral	Contralateral	Ipsilateral	Contralateral
			N1	0.2755	0.2778	1.2626	0	5.4117	0.1418	6.3518	1.5929	1.9517	0.8171
			N2	0.2083	0	1.6232	0	2.6625	0.4553	0.7344	1.8304	2.111	2.1143
			N3	0.5053	0	1.9347	0.741	4.6542	0	6.2797	0.7018	1.8888	3.0198
			N4	0	0.2083	0.4954	0.2899	3.612	0.5	2.9295	0.9797	9.3318	0.7747
			2g
				Thbs4+GFAP+ Edu+ cells/area
				Uninjured	PT D3
			N1	1	5
			N2	0.667	4.33
			N3	0.667	7
			2i	s100b+GFAP+ cells
				S100b+GFAP+ cells (%)
				Control	Ancrod
			N1	2.04	0.63
			N2	6.03	0
			N3	1.95	0.26
			N4	2.1	0.68
			PT : Photothrombosis
			Figure 2C : GFAP western blot							Figure 2C : Aqp4 western blot										Figure 2C : Aldoc western blot

## Sheet: Figure 3
			Figure 3
			3b	P-SMAD 1/5/8 intensity
				P-SMAD 1/5/8 intensity (nucleus)
				Control	Fibrinogen
			N1	16.34	65.3
			N2	17.94	64.06
			3d	GFAP+ Astrocytes
				GFAP+ Astrocytes (%)
				BMPR I inhibitor -		BMPR I inhibitor +
				Control	Fibrinogen	Control	Fibrinogen
			N1	3.3	45.4	6.57895	25.4546
			N2	1.31	49	0	18.3333
			N3	6.31579	45.3416	1.27877	14.5161
			N4	NA	53.97	NA	32.24
			N5	NA	34.9398	NA	16.1765
			3e	GFAP + Astrocytes
				GFAP+ Astrocytes
				Fibrinogen +
				WT	Id3 -/-
			N1	26.64	21.61
			N2	33.1	14.22
			N3	34.26	0.76
			N4	31.13	NA
			3f	Id3+YFP cells (%)
				Id3+YFP+ cells (%)
				Uninjured	Control	Ancrod
			N1	2.8	32.3	11.1
			N2	2.1	28.9	0
			N3	2.7	34.4	0
			N4	2.88	7.73	NA
			Figure 3c : P-SMAD 1/5/8 western blot									Figure 3c : SMAD 1 western blot

## Sheet: Figure 4
			Figure 4
			4d	GFAP+ cells (%)
				GFAP+ cells (%)
				Untreated	Fibrinogen	Des-αC-Fibrinogen
			N1	2.6	48.5	18.7
			N2	1.3	43.1	6.6
			N3	4.6	47.1	8.8
			N4	1.6	40.2	10.3
			4f	GFAP+ cells (%)
				GFAP+ cells (%)
				Fibrinogen+
				No peptide	RGDS peptide	Control peptide
			N1	45.4	33.03	50.97
			N2	49	38.79	50.95
			N3	47.74	26.02	56.4
			Figure 4a : P-SMAD 1/5/8 western blot									Figure 4a : SMAD 1 western blot
			Figure 4c: P-SMAD 1/5/8 western blot										Figure 4c : SMAD 1 western blot

## Sheet: Figure 5
			Figure 5
			5b	GFAP- IR
				NaCl				ANC
			Lesion core	0.29	0.19	0.46	0.09	0.14	0.27	0.31	0.02
			lesionRim	8.8	3.96	2.59	0.61	0.67	1.43	0.71	0.03
			Penumbra	38.72	32.92	21.19	5.81	6.65	8.62	8.57	0.18
			Contralateral hemisphere	0.62	0.71	0.34	0.04	0.05	0.07	0.05	0
			5b	CSPG- IR
				NaCl			ANC
			Lesion core	5.38	2.66	1.28	0.39	9.45	1.29
			lesionRim	17.1	13.97	2.5	0.56	8.2	1.26
			Penumbra	3.47	2.93	0.47	0.06	1.73	0.15
			Contralateral hemisphere	0.01	0.01	0.02	0.02	0.03	0.04
			5c	Thbs4+GFAP+ cells (%)
				Thbs4+GFAP+ cells (% of Thbs4)
				Control	Ancrod
			N1	66.5	5.7
			N2	13.3	4.3
			N3	32	4.7
			N4	23.7	6.4
			5d	YFP+Thbs4+GFAP+ cells (% of YFP)				YFP+Thbs4+ cells (% of YFP)
				YFP+Thbs4+GFAP+ cells (% of YFP)				YFP+Thbs4+cells (% of YFP)
				Control	Ancrod			Control	Ancrod
			N1	11.1	0		N1	16.7	31.6
			N2	11.4	4.5		N2	40.9	36.4
			N3	NA	7.7		N3	NA	20.7
			NA: Not applicable

## Sheet: Figure S1
			Supplementary Figure 1
			S 1b	Cortex
				Fibrinogen-IR
			n	Uninjured	SWI d0	SWI d1	SWI d3
			N1	0.096	10.8453	12.7544	0.949
			N2	0.105	20.9927	28.1803	5.2188
			N3	0.012	4.994	19.0313	3.43672
			N4	0.085	34.9727	12.9073	14.815
			N5	NA	32.225	NA	5.65232
			N6	NA	NA	NA	5.32536
			S 1c	Dorsal Horn
				Fibrinogen-IR
			n	Uninjured	SWI d0	SWI d1	SWI d3
			N1	0.731009	1.06226	6.52355	1.19622
			N2	0.665429	1.82743	1.20457	2.69598
			N3	0.855811	0.878172	2.64653	0.539421
			N4	0.14075	4.1575	11.6671	0.1205
			N5	1.6195	2.9976	1.992	1.3816
			N6	0.460247	1.2755	NA	0.53263
			NA : Not applicable
			SWI : Stab wound Injury

## Sheet: Figure S2
			Supplementary Figure 2
			S2a	Hippocampus
				Fibrinogen-IR
				Uninjured	PT D1
			N1	0.296889	0.577
			N2	0.535042	0.075571
			N3	0.05875	0.075571
			N4	0.05875	NA
			S2b	3rd Ventricle
				Fibrinogen-IR
				Uninjured	PT D1
			N1	0.004	0.006
			N2	0.030667	0
			N3	0.466333	0.036333
			N4	NA	0.533
			S2c	SVZ
				CD13-IR
				Uninjured	PT D1
			N1	101.961	42.9984
			N2	112.041	95.6282
			N3	81.6389	NA
			N4	104.359	42.8102
			NA : not applicable
			PT : Photothrombosis

## Sheet: Figure S3
			Supplementary Figure 3
			S3a
				% marker expression/DAPI
				SOX2	Nestin	Ki67	GFAP
			N1	93.8	93.1	49.1	8.2
			N2	95.7	95.7	53.3	9.7
			N3	95.2	95.5	51.7	7.5
			S3c
			Aqp4	Relative expression				Aldoc	Relative expression
				Control	3 h Fib	12 h Fib			Control	3 h Fib	12 h Fib
			N1	0.75	1.66	4.05		N1	0.843	0.619	2.722
			N2	1.34	1.6	6.32		N2	1.505	1.465	2.512
			N3	0.91	1.46	4.73		N3	0.653	1.122	4.733
			S3d	primary SVZ NSPCs
				Tuj-1+ Neurons (%)
				Control	Fibrinogen
			N1	23.9	11.6
			N2	22.8	7.9
			N3	22.6	7.8
			S3e	primary Hippocampal NSPCs
				Tuj-1+ Neurons (%)
				Control	Fibrinogen
			N1	36.3142	2.08704
			N2	25.5728	0.765467
			S3f	primary adult SVZ NSPCs				primary Hipocampal NSPCs
			SVZ NSPC	DAPI+ cells/Area				HC NSPC	DAPI+ cells/Area
				Control	Fibrinogen				Control	Fibrinogen
			N1	14.4762	22.5			N1	31.5	46
			N2	11	19.35			N2	21.1	27.43
			N3	11.65	24.35
			S3g	Ki67 Cells				TUNEL
				Ki67+ cells (%)					TUNEL+ cells (%)
				Control	Fibrinogen				Control	Fibrinogen
			N1	26.45	15.72			N1	17.51	7.63
			N2	25.41	24.53			N2	18.27	14.53
			N3	27.89	18.06			N3	17.51	8.43
			Fib : Fibrinogen

## Sheet: Figure S4
			Supplementary Figure 4
			S4a
				Aqp4+GFAP+ cells(%)
				Uninjured	PT D3
			N1	0.89	12.84
			N2	1.59	4.77
			N3	2.42	10.37
			S4d	Thbs4 + cells							DAPI + cells /SVZ								TUNEL+ cells
				Thbs4+ Cells (%)							DAPI + cells /SVZ area								TUNEL+ cells (%)
				Uninjured	PT D1	PT D3	PT D7	PT D14			Uninjured	PT D1	PT D3	PT D7	PT D14				Uninjured	PT D1	PT D3
			N1	31.3931	18.1227	46.4301	4.21737	16.5955		N1	242.667	159.333	151.4	142	172.333			AVG	2.109	3.5547	3.2233
			N2	22.8573	16.0411	43.2305	3.14449	14.7716		N2	156.333	212.333	220	212.6	174.333			SEM	0.6954	1.8371	1.7142
			N3	33.9155	22.1356	40.1143	3.70021	17.6967		N3	143.5	210	151	155	178.333			n	3	3	3
			N4	11.4337	19.601	34.8316	15.8681	26.0024		N4	130.75	166.667	170.667	159.333	178
																		AVG : Average, SEM : Standard Error Mean , n = no. Of experiments
			S4e
				S100b+GFAP+ cells (%)
				WT	Fgα-/-
			N1	3.46	1.74
			N2	4.16	0.84
			N3	3.58	0.4
			N4	2.53	NA
			N5	5.64	NA
			NA : not applicable
			PT : Photothrombosis

## Sheet: Figure S5
			Supplementary Figure 5
			S5a
				Olfactory bulb length (mm)
				Control	Fgα-/-
			N1	3.57	3.99
			N2	4.76	4.75
			N3	4.54	3.99
			S5b	DCX-IR								BrdU-IR
				DCX-IR (% area)								BrdU-IR (% area)
				CC		SVZ		DH				CC		SVZ		DH
				Control	Fgα-/-	Control	Fgα-/-	Control	Fgα-/-			Control	Fgα-/-	Control	Fgα-/-	Control	Fgα-/-
			N1	6.519	7.369	8.978	10.282	6.055	6.431		N1	0.3	3.4	2.9	3.72	3.81	9.36
			N2	7.125	6.682	9.418	9.264	5.955	5.963		N2	0.55	0.51	1.82	2.32	4.22	5.1
			N3	7.35	5.946	9.585	8.325	5.957	5.787		N3	1.52	1.07	2.28	1.88	7.16	6.63
											N4	1.13	1.9	3.69	4.18	6.29	8.61
			S5c
			Nestin-IR	Nestin-IR
				Uninjured	Control	Ancrod
			N1	2.87	42.29	5.43
			N2	3.32	54.85	1.43
			N3	1.39	82.14	7.53
			N4	NA	NA	1.95
			NA: Not applicable
			CC : Corpus Callosum
			SVZ : Sub-ventricular Zone
			DH : Dorsal Horn

[truncated: 5 more sheets: Figure S 6, Figure S7, Figure S8, Figure S9, Figure S10]
